# Supplementary material for: Consensus on the Best Practice Guidelines for Psychomotor Intervention in Preschool Children with Autism Spectrum Disorder
Source: Children (Basel). 2022 Nov 19;9(11):1778. doi: 10.3390/children9111778 (PMC9688804; doi:10.3390/children9111778)
Supplement: Supplementary file 1 [file children-09-01778-s001.zip]

Archive with 1 entries (1 files):
- children-1975188-supplementary.pdf
